# Supplementary material for: Virioplankton and virus-induced mortality of prokaryotes in the Kara Sea (Arctic) in summer
Source: PeerJ. 2023 May 23;11:e15457. doi: 10.7717/peerj.15457 (PMC10215763; doi:10.7717/peerj.15457)
Supplement: Supplemental Information 1 — The average values and standard errors. [file peerj-11-15457-s001.csv]

Figure 2. Average (± standard error) of temperature, T (a); salinity, S (b); alkalinity, Alk (c); NO2+NO3 (d); PO4 (e); silicate, Si (f); dissolved organic carbon, DOC (g); abundance of detrital particles 0.25 - 0.40 in size, NPD (h); mass of of detrital particles 0.25 - 0.40 in size BPD (i); in the surface water layer on the Barents and Kara seas
T, oC	7,6	1,2	1,9	5,2	a			T, oC	0	0	0,2	0,3
S, PSU	29,3	33,4	30,7	10,8	b			S, PSU	0	0	0,3	1,4
Alk,mg-eq L-1	2,3	-	2	1,2	c			Alk,mg-eq L-1	0	-	0,03	0,07
NO2+NO3 , ?M	0,9	0,95	1	3,5	d			NO2+NO3 , ?M	0	0	0,22	0,5
PO4 , ?M	0,08	0,07	0,18	0,45	e			PO4 , ?M	0	0	0,02	0,05
Si, ?M	12,3	0,06	5,7	66,9	f			Si, ?M	0	0	1,6	4,6
DOC, mg L-1	2,8	1,4	2,3	8,6	g			DOC, mg L-1	0	0	0,12	0,29
NPD,105 particles mL-1	3,5	6,1	8,8	12,5	h			NPD,105 particles mL-1	0	0	0,9	1,2
BPD, mg L-1	0,60	1,10	0,90	2,90	i			BPD, mg L-1	0,00	0,00	0,10	0,20
	Barents Sea	Kara Strait	Kara Sea, Marine area	Kara Sea, Coastal area
mean								standart error
Figure 4. Average (± standard error) of chlorophyll a, Chl a (a); abundance of prokaryotes, NPR (b); abundance of free viruses, NVF (c); ratio of abundance of free viruses to abundance of prokaryotes, VPR (d); abundance of viruses attached to prokaryotes, NVPR (e), abundance of viruses attached to detrital particles, NVPD (f), frequency of visibly infected prokaryotic cells, FVICi (g) in the surf…
Chl a, mg m-3	0,6	0,3	2,2	5,1	a			Chl a, mg m-3	0	0	0,4	0,5	a
NPR, 105 cells mL-1	7,6	0,7	1,8	11,4	b			NPR, 105 cells mL-1	0	0	0,2	1,2	b
NVF, 105 viruses ml-1	37	21	50	68	c			NVF, 105 viruses ml-1	0	0	3	5	c
VPR	5,4	29,4	37	7,6	d			VPR	0	0	3	0,8	d
NVPR , , 105 viruses ml-1	1,5	2,2	0,7	5	e			NVPR , , 105 viruses ml-1	0	0	0,06	0,8	e
NVPD , , 105 viruses ml-1	2,1	5,2	3,7	7,3	f			NVPD , , 105 viruses ml-1	0	0	0,3	0,7	f
FVIC, %	1,8	1,8	1,4	1,2	g			FVIC, %	0	0	0,1	0,1	g
	Barents Sea	Kara Strait	Kara Sea, Marine area	Kara Sea, Coastal area
Figure 5.Percentage (mean ± standard error) of viral morphotypes in viral assemblages in the surface water layer of the Barents and Kara seas
Area	Non-tailed	Podoviruses	Myoviruses	Siphoviruses				Area	Non-tailed	Podoviruses	Myoviruses	Siphoviruses
Barents Sea	73,1	17,9	7,6	1,4				Barents Sea	0	0	0	0
Kara Strait	71,7	17,9	9,4	1				Kara strait	0	0	0	0
Kara Sea, Marine area	72	17,9	7,6	1,9				Kara Sea, Marine area	2	1,4	0,6	0,3
Kara Sea, Coastal area	65,9	17,3	11,8	5				Kara Sea, Coastal area	1,9	1,1	1	0,7
Fig. 6. Percentage (%) of prokaryote cells of various morphology to the total prokaryote abundance (a); Percentage (%) of infected prokaryote cells of various morphology to the total number of infected prokaryote cells (b), Percentage (%) of infected prokaryote cells of various morphology to the number of prokaryote cells of a given type (c). 1- cocci and ellipsoids, 2 - rods and vibrios, 3 - fil…
Percentage (%) of prokaryote cells of various morphology to the total prokaryote abundance (a)
1 - cocci and ellipsoids	71	58	56	67							0	0	9	3
2 – rods and vibrios	28	39	41	33							0	0	9	3
3- filaments	1	3	3	0							0	0	1	0
	Barents Sea	Kara Strait	Kara Sea, Marine area	Kara Sea, Coastal area							Barents Sea	Kara Strait	Kara Sea, Marine area	Kara Sea, Coastal area
														Barents Sea
Percentage (%) of infected prokaryote cells of various morphology to the total number of infected prokaryote cells (b)
1 - cocci and ellipsoids	24	25	28	6							0	0	5	3
2 – rods and vibrios	76	75	69	94							0	0	5	4
3- filaments	0	0	3	0							0	0	1	0
	Barents Sea	Kara Strait	Kara Sea, Marine area	Kara Sea, Coastal area							Barents Sea	Kara Strait	Kara Sea, Marine area	Kara Sea, Coastal area
	Percentage (%) of infected prokaryote cells of various morphology to the number of prokaryote cells of a given type (c)
1 - cocci and ellipsoids	0,5	0,7	0,9	0,2							0	0	0,3	0,07
2 – rods and vibrios	4,3	3,2	2	3,2							0	0	0,5	0,5
3- filaments	0	0	1,7	0							0	0	0,1	0
	Barents Sea	Kara Strait	Kara Sea, Marine area	Kara Sea, Coastal area							Barents Sea	Kara Strait	Kara Sea, Marine area	Kara Sea, Coastal area
mean											standart error
